# Supplementary material for: Emulgel with Origanum vulgare L. Oil: A New Therapeutic Proposal in Case of Dermal Bacterial Infections
Source: Pharmaceuticals (Basel). 2025 Nov 20;18(11):1768. doi: 10.3390/ph18111768 (PMC12655586; doi:10.3390/ph18111768)
Supplement: Supplementary file 1 [file pharmaceuticals-18-01768-s001.zip]

Archive with 1 entries (1 files):
- pharmaceuticals-3964876-supplementary.pdf
